# Supplementary material for: Rational Design of Aptamer-Tagged tRNAs
Source: Int J Mol Sci. 2020 Oct 21;21(20):7793. doi: 10.3390/ijms21207793 (PMC7590224; doi:10.3390/ijms21207793)
Supplement: Supplementary file 1 [file ijms-21-07793-s001.zip]

Archive with 2 entries (2 files):
- MukaiIJMS_List.xlsx
- MukaiiJMS_SI.pdf
